# Supplementary material for: A universal scaling relationship between body mass and proximal limb bone dimensions in quadrupedal terrestrial tetrapods
Source: BMC Biol. 2012 Jul 10;10:60. doi: 10.1186/1741-7007-10-60 (PMC3403949; doi:10.1186/1741-7007-10-60)
Supplement: Additional file 1 — Limb measurement and body mass data. Table of measurements of all the extant taxa used in the present study, as well as the limb measurements of the non-avian dinosaurian taxa shown in Table 6. [file 1741-7007-10-60-S1.XLS]

## Sheet: Table 1.csv
Higher Clade	Family	Species	Common Name	SP#	Body Mass (g)	Humerus Length	Humerus Circumference	Femur Length	Femur Circumference
Afrotheria	Elephantidae	Elephas maximus	Indian elephant	ZMUC 1399	3534000	830	310	980	315
Afrotheria	Elephantidae	Loxodonta africana	African elephant	ROM R6000	6435000	1035	416.3	1147.5	399
Afrotheria	Macroscelididae	Petrodromus tetradactylus	Four-toed Elephant Shrew	ROM 85723	275	33.7	9.5	47.3	12.5
Afrotheria	Macroscelididae	Rhynchocyon cirnei	Checkered Elephant Shrew	ROM 47023	445		9.5	55.45	13.75
Afrotheria	Procaviidae	Heterohyrax brucei	Yellow-spotted Rock Hyrax	ROM 64992	3650	78.2	21.75	79.5	24.25
Carnivora	Canidae	Alopex lagopus	Arctic Fox	ROM 105014	3710	112.15	23	114.68	24.85
Carnivora	Canidae	Canis latrans	Coyote	ROM R6654	13608	166.2	41	178.35	40.6
Carnivora	Canidae	Canis lupus	Wolf	ROM 101841	32000	211	53.25	226.5	51.75
Carnivora	Canidae	Cuon alpinus	Dhole	ROM 105074	15400	158.3	42.35	173.75	44.15
Carnivora	Canidae	Nyctereutes procyonoides	Racoon Dog	ROM 94037	3500	84.3	25.25	89.74	25.75
Carnivora	Canidae	Urocyon cinereoargentus	Gray fox	ROM 14309	4800	102.74	24.1	115	27.15
Carnivora	Canidae	Vulpes velox	Swift Fox	ROM 105398	2300	99.88	21.55	99.17	23.3
Carnivora	Canidae	Vulpes vulpes	Red Fox	ROM 28025	6000	125.1	26.25	127.62	26.95
Carnivora	Canidae	Vulpes zerda	Fennec Fox	ROM 91467	1000	68.2	16.25	70.4	16.25
Carnivora	Felidae	Acinonyx jubatus	Cheetah	ROM 111488	60400	243.5	62.5	268.5	67.5
Carnivora	Felidae	Felis catus	Domestic cat	ZMUC 3629-CH2005	8400	104	28.5	119.5	30
Carnivora	Felidae	Leopardus pardalis	Ocelot	ZMUC 1111-CH2005	13900	144.5	40.5	165	42
Carnivora	Felidae	Lynx canadensis	Canadian Lynx	ROM 74772	17710	178.75	38.75	215.55	40.85
Carnivora	Felidae	Lynx lynx	Eurasian lynx	ZMUC 120-CH2005	9700	170.5	38	202.5	39
Carnivora	Felidae	Lynx rufus	Bobcat	ROM 67947	8800	151.25	36.5	175.95	38.25
Carnivora	Felidae	Neofelis nebulosa	Cloud lepard	AHR1985	13478		44.7		41.4
Carnivora	Felidae	Panthera leo	Lion	ZMUC 7231-CH2005	203000	366	116	401	109
Carnivora	Felidae	Panthera onca	Jaguar	ZMUC 6221-CH2005	71000	239	76	265.5	72.5
Carnivora	Felidae	Panthera pardus	Leopard	ZMUC 5661-CH2005	61000	200	62	231	61
Carnivora	Felidae	Panthera tigris_altaica	Siberian tiger	ZMUC 5698-CH2005	230000	350	113	411	102.5
Carnivora	Felidae	Panthera tigris_tigris	Bengal tiger	ZMUC 5667-CH2005	145000	310	94	360.5	90.5
Carnivora	Felidae	Panthera unica	Snow Leopard	ZMUC 6047-CH2005	43100	208.5	63.5	234.5	63
Carnivora	Felidae	Puma concolor	Cougar	ZMUC 5663-CH2005	47000	231.5	65.5	276.5	62.5
Carnivora	Herpestidae	Crossarchus obscurus	Common Kusimanse	ROM 89636	1190	48.86	14.9	54.76	15.5
Carnivora	Herpestidae	Galerella sanguinea	Slender Mongoose	ROM 58390	1100	45.5	14	51.25	14.5
Carnivora	Herpestidae	Helogale parvula	Common Dwarf Mongoose	ROM 58387	450	34.6	11	36	12
Carnivora	Herpestidae	Herpestes javanicus	Small Asian Mongoose	ROM 74045	384	42.2	11.6	46.84	12.5
Carnivora	Herpestidae	Ichneumia albicauda	White-tailed Mongoose	ROM 58383	4760	93.3	23.1	108.72	27.05
Carnivora	Herpestidae	Liberiictis kuhni	Liberian Mongoose	ROM 102286	2430	68	20.5	76.1	22.25
Carnivora	Herpestidae	Suricata suricata	Meerkat	ROM 74547	717	50.74	13.2	55.83	13.65
Carnivora	Mustelidae	Arctonyx collaris	Hog Badger	ROM 97264	5900	96.56	32.1	109.04	29.3
Carnivora	Mustelidae	Gulo gulo	Wolverine	ROM 32287	16556	136.25	39.75	141.5	35
Carnivora	Mustelidae	Lutra canadensis	Otter	ROM R6629	6400	74.66	26.1	73.69	24.4
Carnivora	Mustelidae	Martes pennanti	Fisher	ROM 87320	6160	96.4	22.25	102.45	24.5
Carnivora	Mustelidae	Mephitis mephitis	Striped Skunk	ROM 98961	6500	62.15	24.05	71.25	22.05
Carnivora	Mustelidae	Mustela erminae	Stoat	ROM 77158	145	29.2	7	30.6	7.7
Carnivora	Mustelidae	Mustela frenata	Long-tailed weasel	ROM 94414	260	34.98	9.55	38.48	10.2
Carnivora	Mustelidae	Mustela nigripes	Black-footed ferret	ROM R6743	694	48.8	12.15	49.9	13.05
Carnivora	Mustelidae	Mustela putorius	European Polecat	ROM 88373	1100	47.3	12.95	51.97	12.5
Carnivora	Mustelidae	Mustela vison	American Mink	ROM 111439	1135	47.76	14.65	50.87	14.7
Carnivora	Mustelidae	Taxidae taxus	American Badger	ROM 58275	9900	103.1	33	100.8	27.75
Carnivora	Otariidae	Arctocephalus pusillus	Brown fur seal	ROM R5607	43000	141.35	83.95	81.75	48.75
Carnivora	Phocidae	Phoca groenlandica	Harp seal	ROM R1665	42000	128.5	68.85	90.55	70
Carnivora	Procyonidae	Procyon lotor	Racoon	ROM 88247	7000	114.7	31.05	132.75	33.25
Carnivora	Ursidae	Ursus americanus	Black bear	ROM 71435	204000	296	101.5	302	96.5
Carnivora	Ursidae	Ursus arctos	Grizzly bear	ROM 35699	435500	400.5	146.25	445.5	126.25
Carnivora	Ursidae	Ursus maritimus	Polar bear	AHR1985	447695		158		135
Carnivora	Viverridae	Viverricula indica	Lesser oriental civet	ROM R629	2600	78.3	21.2	92.95	24.1
Euarchonta	Aotidae	Aotus trivirgatus	Three-striped Night Monkey	ROM 94422	1050	68.465	15	91.14	16.85
Euarchonta	Callitrichidae	Callithrix jacchus	Common Marmoset	ROM 101192	270	45.04	11.05	56.175	11.85
Euarchonta	Callitrichidae	Cebuella pygmaea	Pygmy Marmoset	ROM 97068	178	35.77	8.75	40.615	8.85
Euarchonta	Callitrichidae	Saguinus sp.	Tamarin	ROM 20131	422	52.625	12.2	66.32	13.35
Euarchonta	Cercopithecidae	Cercopithecus neglectus	De Brazza's Monkey	ROM 111045	11450	149.43	36.95	184.4	39.05
Euarchonta	Cercopithecidae	Macaca fuscata	Japanese Macaque	ROM 112298	3500	135.9	30	152.5	31.5
Euarchonta	Cercopithecidae	Papio cynocephalus	Yellow baboon	AHR1985	28576		55		57
Euarchonta	Cercopithecidae	Papio hamadryas	Hamadryas Baboon	ROM 91308	14700	190.85	42.25	224.4	44.5
Euarchonta	Galagidae	Euoticus elegantulus	Southern Needle-clawed Bushbaby	ROM 55711	260	38.26	11.2	65.34	12
Euarchonta	Galagidae	Otolemur crassicaudatus	Brown Greater Galago	ROM 64976	950	59.915	16	90.14	19
Euarchonta	Hominidae	Pongo Pygmaeus	Orangutan	ROM 82830	155000	368.5	98.5	273	88
Euarchonta	Hylobatidae	Hylobates lar	Lar Gibbon	ROM 77534	6400	238.05	28.5	203.6	31.45
Euarchonta	Lemuridae	Eulemur fulvus	Common Brown Lemur	ROM 68120	1192	74.095	16.05	116.44	19.8
Euarchonta	Lemuridae	Lemur catta	Ring-tailed Lemur	ROM 114614	2300	89.39	21	143.39	26.8
Euarchonta	Tuapiidae	Tupaia glis	Common Treeshrew	ROM 75961	176	27.3	7	35.85	9.35
Eulipotyphla	Erinaceidae	Atelerix albiventris	African pygmy hedgehog	ROM R6167	360	33.45	10.95	34.3	15.15
Eulipotyphla	Erinaceidae	Atelerix algirus	North African Hedgehog	ROM 111451	415	33.8	10.2	34.25	11.7
Eulipotyphla	Erinaceidae	Echinosorex gymnura	Moonrat	ROM 36803	610	45	11	49.45	13.05
Eulipotyphla	Erinaceidae	Erinaceus europaeus	European Hedgehog	ROM 79166	717	44.65	15.5	41.35	16.75
Eulipotyphla	Talpidae	Condylura cristata	Star-nosed mole	ROM 77166	59	13.9	10.05	15.9	6.3
Eulipotyphla	Talpidae	Parascalops breweri	Hairy-tailed Mole	ROM 90471	56	14.1	12.3	14.35	5.9
Glires	Aplodontidae	Aplodontia rufa	Mountain Beaver	ROM R6571	953	45.55	15	52.75	15.75
Glires	Castoridae	Castor canadensis	Canadian Beaver	ROM 111459	12500	78.8	34.5	104.2	49.75
Glires	Caviidae	Cavia porcellus	Guinea pig	ROM 98958	1200	40.45	12.6	48.5	16
Glires	Caviidae	Dolichotis patagonum	Patagonian Mara	ROM 90847	8950	113.6	28.6	129.35	35.35
Glires	Chinchillidae	Chinchilla lanigera	Long-tailed chinchilla	ROM R5786	462	33.3	8.85	54.7	14.8
Glires	Cricetidae	Dicrostonyx groenlandicus	Northern collared lemming	ROM 96599	103	19.85	6.9	23	7.15
Glires	Cricetidae	Dicrostonyx hudsonius	Ungava Collared Lemming	ROM 63549	108.8	20	7.1	24.15	8
Glires	Cricetidae	Dicrostonyx richardsoni	Richardson's Collared Lemming	ROM 96743	95	19.5	5.8	23.35	5.6
Glires	Cricetidae	Melanomys caliginosus	Dusky Rice Rat	ROM 99943	64	16.95	6	23.35	8.2
Glires	Cricetidae	Mesocricetus auratus	Hamster	ROM R5623	198	24.3	8.85	29	11
Glires	Cricetidae	Microtus chrotorrhinus	Rock Vole	ROM 90185	67	15.05	4.85	18.35	5.6
Glires	Cricetidae	Microtus pennsylvanicus	Meadow Vole	ROM 87854	70	14.6	4.5	18.1	5.7
Glires	Cricetidae	Microtus richardsoni	Water Vole	ROM 83701	61	16.2	5.2	18.95	6.75
Glires	Cricetidae	Nectomys squamipes	South American Water Rat	ROM 98049	235	24.45	7.6	37.5	11.8
Glires	Cricetidae	Neotoma albigula	White-Throated Woodrat	ROM 87452	188.1	27.5	8.45	35.4	11.05
Glires	Cricetidae	Oryzomys albigularis	Tomes's rice rat	ROM 97316	106	22.5	6	30.35	8
Glires	Cricetidae	Oryzomys couesi	Coues' Rice Rat	ROM 97756	102	19.4	7.05	28.7	9.85
Glires	Cricetidae	Oryzomys megacephalus	Large-headed Rice Rat	ROM 106329	86	19.65	5.75	29.15	7.5
Glires	Cricetidae	Peromyscus zarhynchus	Chiapan Deer Mouse	ROM 97525	78	19.95	5.55	27.5	7
Glires	Cricetidae	Rhipidomys leucodactylus	White-footed Climbing Mouse	ROM 107873	110	22.85	7.9	32	10
Glires	Cricetidae	Sigmodon hispidus	Hispid cotton rat	ROM 95215	163	22.95	6.75	33.6	10
Glires	Dasyproctidae	Dasyprocta aguti	Agouti	ROM 90845	2230	74.5	20.5	93.95	28
Glires	Echimyidae	Echimys didelphoides	Brazilian Spiny Tree Rat	ROM 107837	375	30.4	10.1	39.3	13.5
Glires	Echimyidae	Echimys semivillosus	Speckled Spiny Tree-rat	ROM 107955	350	31.85	10.5	40.75	14.25
Glires	Echimyidae	Proechimys cuvieri	Cuvier's Spiny-rat	ROM 98086	400	33.35	9.05	45	13.5
Glires	Erethizontidae	Erethizon dorsatum	Porcupine	ROM R1949	9051	105.1	29.65	121.3	37.4
Glires	Geomyidae	Geomys bursarius	Plains Pocket Gopher	ROM 72875	167.6	23.25	10.25	26.45	9.15
Glires	Geomyidae	Orthogeomys hispidus	Hispid Pocket Gopher	ROM 96303	490	34.45	13.95	42.05	14.05
Glires	Geomyidae	Thomomys Talpoides	Northern Pocket Gopher	ROM 102659	210	25.65	10.7	28.9	10.3
Glires	Heteromyidae	Dipodomys ordii	Ord's Kangaroo Rat	ROM 91990	67	15.8	5.1	29.18	7.35
Glires	Heteromyidae	Heteromys desmarestianus	Desmarest's Spiny Pocket Mouse	ROM 96134	94	19.3	6.15	28.8	8.9
Glires	Heteromyidae	Heteromys gaumeri	Gaumer's Spiny Pocket Mouse	ROM 95659	81	19.6	6	28.1	8.2
Glires	Heteromyidae	Heteromys goldmani	Goldman's Spiny Pocket Mouse	ROM 97674	82	20.65	6.1	29.1	8.7
Glires	Hydrochaeridae	Hydrochaeris hydrochaeris	Capybara	ROM 73588	56500	191.5	60.5	223.5	70.5
Glires	Leporidae	Lepus americanus	Snowshoe Hare	ROM 82454	1294	75.7	14.5	98.25	19.65
Glires	Leporidae	Lepus arcticus	Arctic Hare	ROM 94615	4500	109.15	22	129.2	30
Glires	Leporidae	Lepus californicus	Blacktail jackrabbit	ROM R6444	1535	83.6	17.8	107.55	12.3
Glires	Leporidae	Lepus europaeus	European Hare	ROM 93105	3402	108.1	24.75	137.9	33.75
Glires	Leporidae	Lepus townsendii	White-tailed Jackrabbit	ROM 91969	4300	102.6	20.75	125.85	28.25
Glires	Leporidae	Oryctolagus cuniculus	European Rabbit	ROM 84051	1900	68.55	15.5	88.8	20
Glires	Leporidae	Sylvilagus floridanus	Eastern cottontail	ROM R2974	1057	61.9	14.85	82.4	18.35
Glires	Muridae	Acomys cahirinus	Cairo Spiny Mouse	ROM 87683	56	16.7	4.36	21.65	6.225
Glires	Muridae	Arvicanthis niloticus	African Grass Rat	ROM 82849	120	21	6.5	28.65	9.05
Glires	Muridae	Gerbillus gerbillus	Lesser Gerbil	ROM 88169	79	16.3	5.1	25.45	8
Glires	Muridae	Gerbillus pyramidum	Greater Egyptian Gerbil	ROM 88173	62	16.5	5.2	25.1	7.3
Glires	Muridae	Malacomys cansdalei	Cansdale's Swamp Rat	ROM 100502	70	21.05	5.25	30.1	7.1
Glires	Muridae	Meriones unguiculatus	Mongolian Jird	ROM R1689	61	16	5.1	22.95	7
Glires	Muridae	Ondatra zibethicus	Muskrat	ROM 111463	1200	41.25	14	50.45	16.65
Glires	Muridae	Rattus norvegicus	Brown rat	ROM R5644	464	31.5	10.9	41.65	14.25
Glires	Myocastoridae	Myocastor coypus	Coypu	ROM 90843	8130	77.55	25.5	100.95	32.7
Glires	Nesomyidae	Cricetomys emini	Emin's Pouched Rat	ROM 100511	550	46	12.65	61.15	16
Glires	Octodontidae	Octodon degus	Degu	ROM R7876	238	25.25	7.05	34.8	9.45
Glires	Sciuridae	Cynomys leucurus?	White-tailed prairie dog	ROM 79165	1130	40	13.5	48.25	13.5
Glires	Sciuridae	Funisciurus pyrrhopus	Fire-footed Rope Squirrel	ROM 100573	190	31.8	9.1	41.55	10.25
Glires	Sciuridae	Marmota caligata	Hoary marmot	ROM 92037	6250	90.05	28.4	99.2	25.1
Glires	Sciuridae	Marmota monax	Groundhog	ROM R1938	3012	68.95	24.15	80.85	22
Glires	Sciuridae	Sciurus carolinensis	Eastern gray squirrel	ROM 21472	765	44.7	13.1	57.4	14.6
Glires	Sciuridae	Sciurus niger	Fox squirrel	ROM R6166	1109	57.8	16.85	72.75	18.25
Glires	Sciuridae	Spermophilus adocetus	Lesser tropical ground squirrel	ROM R810	345	30.3	8.9	37.1	10.05
Glires	Sciuridae	Spermophilus franklinii	Franklin's ground squirrel	ROM 43326	475	34	11.9	43.9	12
Glires	Sciuridae	Spermophilus lateralis	Golden-mantel squirrel	ROM R7280	159	26	7.3	35.2	8.7
Glires	Sciuridae	Spermophilus richardsonii	Richardson's ground squirrel	ROM 91974	345	31.95	10.1	38.75	10.9
Glires	Sciuridae	Spermophilus tridecemlineatus	Thirteen-lined ground squirrel	ROM 102662	195	26.65	9.7	34.1	8.8
Glires	Sciuridae	Tamias amoenus	Yellow-pine chipmunk	ROM 80704	52.9	18.25	5.25	24.7	6
Glires	Sciuridae	Tamias minimus	Least chipmunk	ROM 83120	60.5	18.1	5.6	24.05	5.95
Glires	Sciuridae	Tamiasciurus hudsonicus	American Red Squirrel	ROM 81437	260	31.4	10	40.2	9.95
Marsupialia	Dasyuridae	Dasyuroides byrnei	Kowari	ROM 101190	133	27.35	7.15	34.6	8.7
Marsupialia	Dasyuridae	Sarcophilus harrisii	Tasmanian Devil	ROM 101196	8490	99.95	27.25	103.75	27.45
Marsupialia	Didelphidae	Chironectes minimus	Water Opossum	ROM 98855	700	45.065	12.25	57.715	14.95
Marsupialia	Didelphidae	Didelphis marsupialis	Oppossum	ROM 96214	1500	63.05	17	80.855	18.8
Marsupialia	Didelphidae	Didelphis virginiana	Virginia Opossum	ROM 75749	7500	75.7	26.5	90.85	26.25
Marsupialia	Didelphidae	Marmosa murina	Linnaeus's Mouse Opossum	ROM 98151	59	21.45	6.2	25.75	6.1
Marsupialia	Didelphidae	Metachirus nudicaudatus	Brown Four-eyed Opossum	ROM 114155	235	35.35	9.25	51.15	11.45
Marsupialia	Didelphidae	Monodelphis brevicaudata	Northern Red-sided Opossum	ROM 98909	77	20.75	6.9	24.55	6.8
Marsupialia	Didelphidae	Philander opossum	Gray Four-eyed Opossum	ROM 90841	600	45.6	10.95	55.95	12.85
Marsupialia	Macropodidae	Bettongia penicillata	Woylie	ROM 111476	1120	33.67	12.95	80.32	21.45
Marsupialia	Macropodidae	Dendrolagus inustus	Grizzled Tree-kangaroo	ROM 86035	18200	140.7	48.25	183.5	56.25
Marsupialia	Macropodidae	Macropus fuliginosus	Western Grey Kangaroo	ROM 93766	22730	117.4	31	214.35	57.5
Marsupialia	Macropodidae	Macropus rufus	Red Kangaroo	ROM 31178	38000	154.7	55.75	251.1	71.5
Marsupialia	Petauridae	Gymnobelideus leadbeateri	Leadbeater's possum	ROM 101194	106.7	24.2	7.75	34.9	8.2
Ungulata	Bovidae	Aepyceros malampus	Impala	AHR1985	60500		65		69
Ungulata	Bovidae	Ammotragus lervia	Barbary sheep	ROM 92686	49200	181	65.75	212.5	67.25
Ungulata	Bovidae	Antilope cervicapra	Blackbuck	ROM 74199	22000	137.85	47.4	176.5	47.55
Ungulata	Bovidae	Bison bison	Bison	AHR1985	1179000		191.5		167.5
Ungulata	Bovidae	Bison bonasus	European bison	ZMUC M 2270	310000	350	130	418	122
Ungulata	Bovidae	Bos gaurus	Bos gaurus	ROM 82965	545000	343.5	154.5	429	156.5
Ungulata	Bovidae	Capra aegagrus	Wild goat	ROM 66884	29500	165.1	58	183.65	58.95
Ungulata	Bovidae	Capra caucasica	West Caucasian Tur	ROM 88431	116800	240	89	271.5	88
Ungulata	Bovidae	Capra ibex	Alpine Ibex	ROM 78825	25420	156.25	54.1	188.9	52.65
Ungulata	Bovidae	Connochaetes gnou	Black Wildebeest	ROM 88076	108500	209	85.5	251	87
Ungulata	Bovidae	Connochaetes taurinus	Blue wildebeest	AHR1985	256500		115		100
Ungulata	Bovidae	Hemitragus jemlahicus	Himalayan Tahr	ROM 69484	31100	172.5	61.4	184.8	57.8
Ungulata	Bovidae	Oryx dammah	Scimitar Oryx	ROM 94512	117900	225	95	278	92.5
Ungulata	Bovidae	Ovibos moschatus	Muskox	ROM 90469	315000	315.5	128	350.5	111
Ungulata	Bovidae	Ovis aries	Domestic sheep	ROM 53974	76600	158	74.5	188	79
Ungulata	Bovidae	Ovis dalli	Dall Sheep	ROM R2980	76200	214.5	82.5	254	81.5
Ungulata	Bovidae	Sylvicapra grimmia	Duiker	AHR1985	13860		31		46
Ungulata	Bovidae	Tragelaphus angasii	Nyala	AHR1985	134500		99		97
Ungulata	Bovidae	Tragelaphus scriptus	Bushbuck	AHR1985	50900		56		62
Ungulata	Bovidae	Tragelaphus strepsiceros	Kudu	AHR1985	301000		140		135
Ungulata	Camelidae	Camelus bactrianus	Bactrian Camel	ROM 77458	680400	386	220	485	139.5
Ungulata	Camelidae	Lama guanicoe	Guanaco	ROM 33659	123800	253	100	315	95
Ungulata	Cervidae	Alces alces	Moose	ROM 18516	523000	393	145.5	440	144
Ungulata	Cervidae	Cervus duvaucelii	Barasingha	ROM 94093	225000	265.5	101.5	343	105
Ungulata	Cervidae	Cervus nippon	Sika Deer	ROM 88428	82200	215	70	263.5	73
Ungulata	Cervidae	Elaphurus davidianus	Père David's Deer	ROM 62744	158800	271.5	112.5	340.5	112
Ungulata	Cervidae	Hydropotes inermis	Water deer	ROM 75959	24290	117.95	33.95	153.7	43.65
Ungulata	Cervidae	Odocoileus virginianus	White-tailed deer	ROM 59338	66100	216	72	279	77
Ungulata	Cervidae	Rangifer tarandus	Caribou	ROM 88934	131900	261.5	90.5	304.5	85.5
Ungulata	Equidae	Equus burchelli?	Burchell's zebra	ROM 72119	272400	259	118	363.5	137.5
Ungulata	Equidae	Equus caballus	Horse (pony)	ROM R8138	350000	261.5	118.25	362	139.85
Ungulata	Equidae	Equus zebra	Cape Mountain zebra	AHR1985	262000		132		143
Ungulata	Giraffidae	Giraffa camelopardalis	Giraffe	ROM 99207	990000	495	218	520	188
Ungulata	Giraffidae	Okapia johstoni	Okapi	ZMUC M 4221	310000	332	131	355	128
Ungulata	Hippopotamidae	Choeropsis liberiensis	Pygmy Hippo	ZMUC M 4117	250000	245	101	268.7	107
Ungulata	Hippopotamidae	Hippopotamus amphibius	Hippo	ROM 94513	1264000	422.5	182.5	467	188.5
Ungulata	Rhinocerotidae	Ceratotherium simum	White Rhinoceros	ZMUC M 4324	1900000	457	257	559	225
Ungulata	Rhinocerotidae	Rhinoceros sondaicus	Javan Rhinoceros	Copenhagen	1435000	425	213	515	206
Ungulata	Suidae	Phacochoerus africanus	Warthog	AHR1985	90500		83		72
Ungulata	Tapiridae	Tapirus indicus	Malayan Tapir	ROM 94410	250000	257	109	330	115
Ungulata	Tapiridae	Tapirus terrestris	South American Tapir	ROM 66623	139300	235.5	94.5	307.5	106
Xenarthra	Dasypodidae	Dasypus novemcinctus	Nine-banded armadillo	ROM R2385	3077	55.16	22.25	83	29.9
Xenarthra	Dasypodidae	Priodontes maximus	Giant Armadillo	ROM 46260	29500	125.05	68.25	167.7	78.5
Xenarthra	Megalonychidae	Choloepus didactylus	Linnaeus's Two-toed Sloth	ROM 31160	6200	166.2	40.25	157.85	43.25
Xenarthra	Megalonychidae	Choloepus hoffmanni	Hoffmann's Two-toed Sloth	ROM 89635	4500	140.65	32.75	133.45	34.5
Xenarthra	Myrmecophagidae	Tamandua tetradactyla	Southern Tamandua	ROM 113857	5470	90.7	34.6	91.2	29.8
Reptilia	Alligatoridae	Alligator mississippiensis	American Alligator	ROM R4411	167830	201.2	88.5		86
Reptilia	Alligatoridae	Caiman crocodilius	Spectacled Caiman	ROM R6872	22050	91.75	37.3	117.75	43
Reptilia	Agamidae	Physignathus cocincinus	Chinese water dragon	ROM R7460	259	33.15	8.05	48.7	10.1
Reptilia	Agamidae	Physignathus leseuri	Australian water dragon	ROM R7463	440	39.7	9.1	55.3	10.9
Reptilia	Agamidae	Pogona vitticeps	Central Bearded Dragon	ROM R7400	511	34.65	9.05	38.7	9.5
Reptilia	Agamidae	Uromastyx aegyptia	Egyptian Mastigure	ROM SD 107	610	46.7	14	50.57	16.1
Reptilia	Agamidae	Uromastyx maliensis	Mali Spiny-tailed Agama	ROM R7867	512	30.7	9.55	33.85	10.2
Reptilia	Chamaeleonidae	Chamaeleo calyptratus	Veiled Chameleon	ROM R7875	199	33.75	7.05	33.65	6.5
Reptilia	Chamaeleonidae	Chamaeleo melleri	Giant One-horned Chameleon	ROM R7977	258	42.7	8.65	43.65	9.5
Reptilia	Chamaeleonidae	Furcifer pardalis	Panther Chameleon	ROM R7479	99	30.47	7.3	31.03	7.5
Reptilia	Corytophanidae	Basiliscus plumifrons	Plumed basilisk	ROM R7455	199	31.2	7.55	49.15	9.5
Reptilia	Corytophanidae	Basiliscus vittatus	Brown basilisk	ROM R4660	112	22.2	5.95	40.85	7.5
Reptilia	Gekkonidae	Gekko gekko	Gecko	ROM R7489	96	20.65	5.45	24.9	5.75
Reptilia	Gerrhosauridae	Gerrhosaurus major	Sudan plated lizard	ROM R3558	227	22.6	6.5	25.2	7.8
Reptilia	Helodermatidae	Heloderma suspectum	Gila monster	ROM R8142	406	35.85	10.25	37.15	10.85
Reptilia	Iguanidae	Iguana iguana	green iguana	ROM R5821	2700	68.8	20.25	82.7	22.75
Reptilia	Scincidae	Corucia zebrata	Solomon Islands skink	ROM R7868	374	36.05	10.15	36.5	10.95
Reptilia	Scincidae	Tiliqua scincoides	Blue-tongued skink	ROM R7535	243	27.16	7.75	25.97	8.1
Reptilia	Teiidae	Tupinambis teguixin	Common Tegu	ROM R8380	1207	48.52	15	57.07	17.85
Reptilia	Varanidae	Varanus albigularis	Rock monitor	ROM R8243	1358	52.9	16.8	60.8	18.6
Reptilia	Varanidae	Varanus beccarii	Black tree monitor	ROM R7483	133	34.3	7.25	36.6	8.6
Reptilia	Varanidae	Varanus exanthematicus	Savannah monitor	ROM R8034	5063	64.9	25	68.35	27.4
Reptilia	Varanidae	Varanus jobiensis	Peach-throated monitor	ROM R7950	1100	54.2	16.75	65.9	21
Reptilia	Varanidae	Varanus komodoensis	Komodo dragon	ZMUC R 4235	72000	141.6	62	173.4	67
Reptilia	Varanidae	Varanus niloticus	Nile monitor	ROM R7287	8645	78.45	29.75	92.35	34
Reptilia	Varanidae	Varanus salvadorii	Salvadori's monitor	ROM R7926	4839	73.35	25.1	80.5	25.75
Reptilia	Chelydridae	Chelydra serpentina	Snapping turtle	ROM R4101	5372	64.595	29.5	68.2	27.25
Reptilia	Emydidae	Chrysemys picta	Painted turtle	ROM R7204	537	30.86	10	34.525	10
Reptilia	Emydidae	Clemmys guttata	Spotted turtle	ROM R1898	79	21.715	6.65	22.4	7
Reptilia	Emydidae	Cuora galbinifrons	Indochinese box turtle	ROM R5346	555	40.34	12.95	36.69	11.95
Reptilia	Emydidae	Emydoidea blandingii	Blanding's turtle	ROM R3539	1588	52.55	15	56.155	16
Reptilia	Emydidae	Glyptemys insculpta	Wood Turtle	ROM R7991	766	44.37	12.45	46.87	13.15
Reptilia	Emydidae	Pseudemys texana	Texas river cooter	ROM R6766	185	31.17	9.05	35.65	10
Reptilia	Emydidae	Terrapene carolina	Box turtle	ROM R5214	460	33.76	11.85	37.2	11.45
Reptilia	Emydidae	Trachemys scripta	Red-Eared Slider	ROM R2083	1790	43.2	13.75	46.65	14.2
Reptilia	Kinosternidae	Kinosternon baurii	Striped mud turtle	ROM R1877	121	17.08	7.25	17.5	6.4
Reptilia	Kinosternidae	Kinosternon subrubrum	Common mud turtle	ROM R2932	138	18.84	7	19.9	6.8
Reptilia	Kinosternidae	Sternotherus minor	Loggerhead musk turtle	ROM R7993	173	20.64	7.2	21.21	7
Reptilia	Kinosternidae	Sternotherus odoratus	Common Musk Turtle	ROM R7342	193	23.88	8	24.12	7
Reptilia	Platysternidae	Platysternon megacephalum	Big-headed turtle	ROM R5331	629	34.95	12.75	36.7	12
Reptilia	Testudinidae	Geochelone carbonaria	Red-footed tortoise	ROM R8015	1181	52	19	43.72	15.65
Reptilia	Testudinidae	Gopherus polyphemus	Gopher tortoise	ROM R1915	2825	63.6	24	48.01	19.9
Reptilia	Testudinidae	Kinixys homeana	Home's Hingeback tortoise	ROM R7992	1485	51.99	17.9	44.39	15.95
Reptilia	Trionychidae	Amyda cartilaginae	Asiatic Softshell Turtle	ROM R8016	962	39.38	16.35	39.68	14
Reptilia	Trionychidae	Apalone ferox	Florida softshell turtle	ROM R7757	3836	58.56	22.25	61.12	23.6
Reptilia	Trionychidae	Apalone spiniferus	Eastern spiny softshell turtle	ROM R2674	278	28.27	10.3	30.11	11
Reptilia	Trionychidae	Pelodiscus sinensis	Chinese softshell turtle	ROM R6026	1380.25	42.21	15.3	43.55	13.05
Amphibia	Ambystomatidae	Ambystoma tigrinum	Tiger salamader	ROM R7713	59	15.3	6	16.3	4
Amphibia	Leptodactylidae	Ceratophrys cranwelli	Cranwell's horned frog	ROM R8421	129	23.3	8.65	27.8	8.45
Amphibia	Hylidae	Litoria caerulea	Australian Green Tree Frog	ROM R8261	51	18.5	6	30	5
Amphibia	Bufonidae	Rhinella schneideri	Rococo Toad	ROM R7877	538	45.05	11.9	52.2	12.15
Amphibia	Leptodactylidae	Lepidobatrachus laevis	Wide-mouth frog	ROM R8152	166.8	32.4	8.5	35.7	8.5
Amphibia	Hylidae	Osteopilus septentrionalis	Cuban tree frog	ROM R2457	117	32.1	8.5	53.8	7.7
Amphibia	Pipidae	Xenopus laevis	African clawed frog	ROM R7302	109.5	14.8	5.4	30	7.9
Amphibia	Microhylidae	Dyscophus guineti	Tomato frog	ROM R7295	76	19.5	6.6	28	6.2
Dinosaurian Limb Measurement Data
Higher Rank	Lower Rank
Ornithischia	Ornithopoda	Iguanodon bernissartensis		IRSNB R51			337.5		490
Ornithischia	Ornithopoda	Corythosaurus casuarius		ROM 845			237.5		365
Ornithischia	Ceratopsia	Protoceratops andrewsi		MPC-D 100/504			64		86
Ornithischia	Ceratopsia	Styracosaurus albertensis		AMNH 5372			280		365
Ornithischia	Ceratopsia	Triceratops horridus		NSM PV 20379			345		436
Ornithischia	Stegosauria	Stegosaurus mjosi		SMA 0018			330		345
Saurischia	Sauropoda	Diplodocus longus		USNM 10865			410		490
Saurischia	Sauropoda	Brachiosaurs brancai		HMN SII			654		730
Abbreviations:
AMNH	American Museum of Natural History, New York, New York, U.S.A.
AHR1985	from Anderson et al. (1985)
CH2005	from Christiansen (2005)
CM	Carnegie Museum, Pittsburgh, Pennsylvania, U.S.A.
HMN	Museum für Naturkunde der Humboldt, Berlin, Germany
IRSNB	Institut Royal des Sciences Naturelles de Belgique, Brussels, Belgium
MPC	Paleontological Center, Mongolian Academy of Sciences, Ulaanbaatar, Mongolia
NSM	National Science Museum, Tokyo, Japan
ROM	Royal Ontario Museum, Toronto, Ontario, Canada
SMA	Sauriermuseum, Aathal, Switzerland
USNM	United States National Museum, Smithosian Institute, Washington D.C., U.S.A
ZMUC	Zoological Museum, Copenhagen, Denmark
Specimens with 'R' infront of the number refer to those held in the Paleobiology section of the ROM. All others are in the Mammalogy section.
